# Supplementary material for: Energy Reserve Allocation in the Trade-Off between Migration and Reproduction in Fall Armyworm
Source: Insects. 2024 Oct 16;15(10):809. doi: 10.3390/insects15100809 (PMC11509284; doi:10.3390/insects15100809)
Supplement: Supplementary file 1 [file insects-15-00809-s001.zip]

Archive with 1 entries (1 files):
- insects-3249688-supplementary.pdf
